# Supplementary material for: BAG3 Attenuates Ischemia-Induced Skeletal Muscle Necroptosis in Diabetic Experimental Peripheral Artery Disease
Source: Int J Mol Sci. 2022 Sep 14;23(18):10715. doi: 10.3390/ijms231810715 (PMC9502689; doi:10.3390/ijms231810715)
Supplement: Supplementary file 1 [file ijms-23-10715-s001.zip]

Archive with 1 entries (1 files):
- ijms-1899558-supplementary.pdf
